# Supplementary material for: Variations in Growth and Photosynthetic Traits of Polyploid Poplar Hybrids and Clones in Northeast China
Source: Genes (Basel). 2022 Nov 19;13(11):2161. doi: 10.3390/genes13112161 (PMC9690688; doi:10.3390/genes13112161)
Supplement: Supplementary file 1 [file genes-13-02161-s001.zip]

Archive with 1 entries (1 files):
- genes-2041688-supplementary.pdf
